# Supplementary material for: Ordinary Gasoline Emissions Induce a Toxic Response in Bronchial Cells Grown at Air-Liquid Interface
Source: Int J Mol Sci. 2020 Dec 23;22(1):79. doi: 10.3390/ijms22010079 (PMC7801947; doi:10.3390/ijms22010079)
Supplement: Supplementary file 1 [file ijms-22-00079-s001.zip]

Archive with 4 entries (4 files):
- Supplementary File 1.xlsx
- Supplementary File 2.docx
- Supplementary File 3.xlsx
- Supplementary File 4.xlsx
