# Supplementary material for: Ordinary Gasoline Emissions Induce a Toxic Response in Bronchial Cells Grown at Air-Liquid Interface
Source: Int J Mol Sci. 2020 Dec 23;22(1):79. doi: 10.3390/ijms22010079 (PMC7801947; doi:10.3390/ijms22010079)
Supplement: Supplementary file 1 [file ijms-22-00079-s001.zip › Supplementary File 1.xlsx]

## Sheet: T1 MucilAir vs. BEAS-2B
Gene name	Ensembl ID	Biological pathways	Log2 FC	Adj. p-value
TNFSF10	ENSG00000121858	Apoptosis	-4.48053	7.20967e-35
CASP7	ENSG00000165806	Apoptosis	-2.24652	1.246e-11
BIRC3	ENSG00000023445	Apoptosis	-2.51454	2.96058e-11
CFLAR	ENSG00000003402	Apoptosis	-1.67013	8.17312e-10
CASP9	ENSG00000132906	Apoptosis	-1.87419	1.60278e-08
CASP1	ENSG00000137752	Apoptosis	1.73909	1.17295e-05
TP53	ENSG00000141510	Apoptosis	1.12797	5.11438e-05
XIAP	ENSG00000101966	Apoptosis	-0.586602	0.000527939
BID	ENSG00000015475	Apoptosis	1.63124	0.00053995
BAX	ENSG00000087088	Apoptosis	1.29834	0.00112849
MCL1	ENSG00000143384	Apoptosis	0.743795	0.00191376
AKT1	ENSG00000142208	Apoptosis	0.687826	0.0134979
APAF1	ENSG00000120868	Apoptosis	0.469194	0.0266794
CASP3	ENSG00000164305	Apoptosis & Immunotoxicity	-1.29638	7.91974e-05
SLC51B	ENSG00000186198	Cholestasis	-8.93111	3.28282e-27
SLC51A	ENSG00000163959	Cholestasis	-7.66393	3.01661e-22
ATP8B1	ENSG00000081923	Cholestasis	-1.06639	6.6536e-15
HLA-DRB1	ENSG00000196126	Cholestasis	-7.30038	1.246e-11
ABCC3	ENSG00000108846	Cholestasis	1.86658	2.75812e-08
TGFB1	ENSG00000105329	Cholestasis	1.17913	0.000104799
NUP210	ENSG00000132182	Cholestasis	1.05372	0.0164355
SLC10A1	ENSG00000100652	Cholestasis	-3.28755	0.0180965
RDX	ENSG00000137710	Cholestasis	0.596735	0.0372295
IL6	ENSG00000136244	Cholestasis & Immunotoxicity	1.235	0.0478963
FMO5	ENSG00000131781	Cytochrome P450s & Phase I Drug Metabolism	-5.60755	2.12248e-64
FMO4	ENSG00000076258	Cytochrome P450s & Phase I Drug Metabolism	-3.66626	2.3857e-27
FMO2	ENSG00000094963	Cytochrome P450s & Phase I Drug Metabolism	-5.17464	1.4299e-19
FMO3	ENSG00000007933	Cytochrome P450s & Phase I Drug Metabolism	-5.72308	8.18674e-16
CYP2B6	ENSG00000197408	Cytochrome P450s & Phase I Drug Metabolism	-10.5259	1.39079e-13
MAOB	ENSG00000069535	Cytochrome P450s & Phase I Drug Metabolism	-2.98737	5.59522e-12
CYP2E1	ENSG00000130649	Cytochrome P450s & Phase I Drug Metabolism	-5.48782	1.76104e-10
ESD	ENSG00000139684	Cytochrome P450s & Phase I Drug Metabolism	2.60982	1.64198e-08
CHEK1	ENSG00000149554	DNA Damage & Repair	3.67578	6.9731e-55
BRCA1	ENSG00000012048	DNA Damage & Repair	3.66445	4.03571e-31
PRKDC	ENSG00000253729	DNA Damage & Repair	2.64641	1.17773e-30
BRCA2	ENSG00000139618	DNA Damage & Repair	4.10239	3.27742e-27
CHEK2	ENSG00000183765	DNA Damage & Repair	2.67273	6.87558e-24
APEX1	ENSG00000100823	DNA Damage & Repair	1.73627	1.47582e-19
ATM	ENSG00000149311	DNA Damage & Repair	1.71272	8.4938e-15
MSH2	ENSG00000095002	DNA Damage & Repair	3.60208	1.84785e-14
PARP1	ENSG00000143799	DNA Damage & Repair	2.94271	4.05168e-14
RAD51	ENSG00000051180	DNA Damage & Repair	4.43896	7.66733e-13
MDM2	ENSG00000135679	DNA Damage & Repair	-0.943782	2.03219e-09
MLH1	ENSG00000076242	DNA Damage & Repair	2.99449	2.11281e-08
XRCC5	ENSG00000079246	DNA Damage & Repair	1.0186	2.34578e-08
LIG4	ENSG00000174405	DNA Damage & Repair	-1.05752	1.18865e-07
XPA	ENSG00000136936	DNA Damage & Repair	1.34396	0.000352639
MGMT	ENSG00000170430	DNA Damage & Repair	-2.51395	0.000989551
ERCC2	ENSG00000104884	DNA Damage & Repair	2.16209	0.00386051
XRCC1	ENSG00000073050	DNA Damage & Repair	-1.15868	0.0184037
CDKN1A	ENSG00000124762	DNA Damage & Repair	-0.841686	0.0187184
ERN2	ENSG00000134398	Endoplasmic Reticulum Stress & Unfolded Protein Response	-8.40139	1.06074e-24
XBP1	ENSG00000100219	Endoplasmic Reticulum Stress & Unfolded Protein Response	-2.41348	3.41444e-22
FBXO6	ENSG00000116663	Endoplasmic Reticulum Stress & Unfolded Protein Response	-2.02925	3.13076e-13
UBXN4	ENSG00000144224	Endoplasmic Reticulum Stress & Unfolded Protein Response	-0.984604	1.57715e-11
EDEM3	ENSG00000116406	Endoplasmic Reticulum Stress & Unfolded Protein Response	-0.839773	1.55835e-06
DERL1	ENSG00000136986	Endoplasmic Reticulum Stress & Unfolded Protein Response	2.20091	2.36123e-06
MBTPS1	ENSG00000140943	Endoplasmic Reticulum Stress & Unfolded Protein Response	-0.91619	2.95765e-05
SYVN1	ENSG00000162298	Endoplasmic Reticulum Stress & Unfolded Protein Response	2.07522	6.83934e-05
ATF4	ENSG00000128272	Endoplasmic Reticulum Stress & Unfolded Protein Response	1.5482	0.00030096
HERPUD1	ENSG00000051108	Endoplasmic Reticulum Stress & Unfolded Protein Response	1.35681	0.00540007
MBTPS2	ENSG00000012174	Endoplasmic Reticulum Stress & Unfolded Protein Response	0.591872	0.0103533
SEC62	ENSG00000008952	Endoplasmic Reticulum Stress & Unfolded Protein Response	-0.467617	0.0307945
ACAT2	ENSG00000120437	Fatty Acid Metabolism	2.73694	2.98085e-28
ACOT7	ENSG00000097021	Fatty Acid Metabolism	3.17347	1.97979e-26
ACADSB	ENSG00000196177	Fatty Acid Metabolism	-1.25669	8.26105e-15
ACADL	ENSG00000115361	Fatty Acid Metabolism	-4.38258	1.11143e-10
ACAA2	ENSG00000167315	Fatty Acid Metabolism	3.37902	4.23627e-10
GCDH	ENSG00000105607	Fatty Acid Metabolism	1.70812	1.93854e-09
ACOX3	ENSG00000087008	Fatty Acid Metabolism	-1.8922	3.58742e-06
ACOT9	ENSG00000123130	Fatty Acid Metabolism	0.716495	7.03066e-05
ACAA1	ENSG00000060971	Fatty Acid Metabolism	-1.36893	0.000779029
ACAD9	ENSG00000177646	Fatty Acid Metabolism	0.733483	0.00271951
EHHADH	ENSG00000113790	Fatty Acid Metabolism	-0.742142	0.00484848
ACADS	ENSG00000122971	Fatty Acid Metabolism	-0.864253	0.0066528
CPT2	ENSG00000157184	Fatty Acid Metabolism	0.345888	0.026443
ACADVL	ENSG00000072778	Fatty Acid Metabolism	-0.819123	0.0347602
HSPD1	ENSG00000144381	Heat Shock Response	2.98954	4.27884e-13
HSPA9	ENSG00000113013	Heat Shock Response	2.55051	3.10159e-12
HSPA8	ENSG00000109971	Heat Shock Response	3.08262	1.98272e-11
CRYAB	ENSG00000109846	Heat Shock Response	-3.02541	1.15862e-10
HSPA4	ENSG00000170606	Heat Shock Response	1.51558	4.14276e-10
DNAJA3	ENSG00000103423	Heat Shock Response	3.01036	4.57802e-10
HSPB8	ENSG00000152137	Heat Shock Response	-6.06116	6.66612e-10
DNAJC6	ENSG00000116675	Heat Shock Response	1.44042	4.72385e-09
HSP90B1	ENSG00000166598	Heat Shock Response	3.23853	4.90146e-09
HSPE1	ENSG00000115541	Heat Shock Response	3.15932	4.43665e-07
TCP1	ENSG00000120438	Heat Shock Response	2.44578	9.93756e-07
HSPA1L	ENSG00000204390	Heat Shock Response	-1.84723	2.64154e-05
HSF2	ENSG00000025156	Heat Shock Response	-0.694552	8.22215e-05
HSPH1	ENSG00000120694	Heat Shock Response	-0.744803	8.35177e-05
HSPA1A	ENSG00000204389	Heat Shock Response	1.91003	9.8564e-05
DNAJB1	ENSG00000132002	Heat Shock Response	-0.797954	0.000757777
HSPA2	ENSG00000126803	Heat Shock Response	-1.37605	0.00237981
DNAJC3	ENSG00000102580	Heat Shock Response	-0.563527	0.00950338
DNAJA1	ENSG00000086061	Heat Shock Response	1.14789	0.0133496
HSP90AB1	ENSG00000096384	Heat Shock Response	0.728913	0.0136177
HSPB6	ENSG00000004776	Heat Shock Response	3.58519	0.0247346
HSPA5	ENSG00000044574	Heat Shock Response & Immunotoxicity	0.695709	9.22002e-05
MKI67	ENSG00000148773	Immunotoxicity	6.05572	7.47486e-43
PTGS2	ENSG00000073756	Immunotoxicity	-4.62514	3.38429e-31
CD4	ENSG00000010610	Immunotoxicity	-8.99431	4.03571e-31
GSTA3	ENSG00000174156	Immunotoxicity	-11.5348	2.13617e-19
LYZ	ENSG00000090382	Immunotoxicity	-5.76313	2.59442e-17
C3	ENSG00000125730	Immunotoxicity	-1.86634	1.44585e-07
METAP2	ENSG00000111142	Immunotoxicity	1.86266	3.49953e-07
CD86	ENSG00000114013	Immunotoxicity	-5.39029	1.60077e-05
CD19	ENSG00000177455	Immunotoxicity	-7.36797	0.000204739
GPT	ENSG00000167701	Immunotoxicity	-4.94094	0.00192108
NFKB1	ENSG00000109320	Immunotoxicity	-0.726974	0.00224423
CTSE	ENSG00000196188	Immunotoxicity	-4.51422	0.0125278
C9	ENSG00000113600	Immunotoxicity	-5.55114	0.0245729
HPX	ENSG00000110169	Immunotoxicity	-2.20258	0.0263054
IL5	ENSG00000113525	Immunotoxicity	3.8412	0.026443
UCP2	ENSG00000175567	Mitochondrial Energy Metabolism	-4.74865	1.16722e-41
MDH1B	ENSG00000138400	Mitochondrial Energy Metabolism	-6.13833	5.03595e-27
ACLY	ENSG00000131473	Mitochondrial Energy Metabolism	2.05191	3.41444e-22
IDH3B	ENSG00000101365	Mitochondrial Energy Metabolism	1.91492	4.30234e-22
ACO1	ENSG00000122729	Mitochondrial Energy Metabolism	1.7505	7.08108e-16
CS	ENSG00000062485	Mitochondrial Energy Metabolism	2.25356	4.11173e-13
FH	ENSG00000091483	Mitochondrial Energy Metabolism	0.993075	3.42683e-11
SDHB	ENSG00000117118	Mitochondrial Energy Metabolism	1.04663	1.58308e-10
IDH2	ENSG00000182054	Mitochondrial Energy Metabolism	-1.93002	4.70752e-10
SDHD	ENSG00000204370	Mitochondrial Energy Metabolism	2.50625	2.72905e-08
MDH1	ENSG00000014641	Mitochondrial Energy Metabolism	2.23071	5.29385e-06
COX8A	ENSG00000176340	Mitochondrial Energy Metabolism	1.59683	7.9792e-06
SUCLA2	ENSG00000136143	Mitochondrial Energy Metabolism	1.66439	0.000104799
DLST	ENSG00000119689	Mitochondrial Energy Metabolism	0.882409	0.000167275
CYC1	ENSG00000179091	Mitochondrial Energy Metabolism	1.06485	0.00314523
MDH2	ENSG00000146701	Mitochondrial Energy Metabolism	1.21986	0.0164531
IDH3G	ENSG00000067829	Mitochondrial Energy Metabolism	0.535029	0.0180924
DLD	ENSG00000091140	Mitochondrial Energy Metabolism	0.558925	0.0322222
SUCLG1	ENSG00000163541	Mitochondrial Energy Metabolism	0.385494	0.0347602
UCP3	ENSG00000175564	Mitochondrial Energy Metabolism & Oxidative Stress & Antioxidant Response	-2.43836	0.0149731
PARP2	ENSG00000129484	Necrosis	1.81808	1.17773e-30
BMF	ENSG00000104081	Necrosis	-2.32688	9.36626e-15
TNFAIP8L1	ENSG00000185361	Necrosis	-3.7723	3.85033e-14
DEFB1	ENSG00000164825	Necrosis	-4.95144	8.37436e-13
EIF5B	ENSG00000158417	Necrosis	1.61746	2.26019e-11
GALNT5	ENSG00000136542	Necrosis	-1.92592	1.39672e-07
TXNL4B	ENSG00000140830	Necrosis	1.30242	4.78425e-06
COMMD4	ENSG00000140365	Necrosis	1.67608	7.67869e-06
PVR	ENSG00000073008	Necrosis	1.23929	0.000163592
RAB25	ENSG00000132698	Necrosis	-1.41134	0.000341282
HOXA3	ENSG00000105997	Necrosis	2.76446	0.000359267
FOXI1	ENSG00000168269	Necrosis	-5.92424	0.0113473
S100A7A	ENSG00000184330	Necrosis	-4.22889	0.013148
SYCP2	ENSG00000196074	Necrosis	-1.21398	0.0187981
GPX2	ENSG00000176153	Oxidative Stress & Antioxidant Response	-5.81056	1.04754e-30
CAT	ENSG00000121691	Oxidative Stress & Antioxidant Response	-1.86151	1.3175e-24
DUOX1	ENSG00000137857	Oxidative Stress & Antioxidant Response	-4.14777	8.55835e-24
DUOX2	ENSG00000140279	Oxidative Stress & Antioxidant Response	-10.4692	1.85444e-12
NUDT1	ENSG00000106268	Oxidative Stress & Antioxidant Response	1.76898	1.15862e-10
TXNIP	ENSG00000265972	Oxidative Stress & Antioxidant Response	-1.70813	1.18021e-10
PRDX6	ENSG00000117592	Oxidative Stress & Antioxidant Response	1.56945	4.62398e-09
AASS	ENSG00000008311	Oxidative Stress & Antioxidant Response	1.94397	1.85243e-07
NQO1	ENSG00000181019	Oxidative Stress & Antioxidant Response	-1.09099	4.7326e-07
NUDT15	ENSG00000136159	Oxidative Stress & Antioxidant Response	1.12587	2.41622e-06
GPX1	ENSG00000233276	Oxidative Stress & Antioxidant Response	1.8065	0.000239665
SOD1	ENSG00000142168	Oxidative Stress & Antioxidant Response	1.70929	0.000800562
PPP1R15B	ENSG00000158615	Oxidative Stress & Antioxidant Response	-0.475838	0.0305826
DHCR24	ENSG00000116133	Oxidative Stress & Antioxidant Response	-0.679992	0.0325525
CTSB	ENSG00000164733	Oxidative Stress & Antioxidant Response & Phospholipidosis	-0.525733	0.0394257
ALDH1A1	ENSG00000165092	Phospholipidosis	-6.59034	9.50478e-14
EPHX1	ENSG00000143819	Phospholipidosis	-2.13789	8.14307e-12
S100A8	ENSG00000143546	Phospholipidosis	-4.30653	2.77134e-11
TAGLN	ENSG00000149591	Phospholipidosis	-4.5172	1.14495e-10
UGT2A1	ENSG00000173610	Phospholipidosis	-7.13775	1.15862e-10
POR	ENSG00000127948	Phospholipidosis	-1.55221	1.41346e-10
MRPS18B	ENSG00000204568	Phospholipidosis	2.47205	1.62397e-07
UGT1A1	ENSG00000241635	Phospholipidosis	-5.12832	1.03689e-06
GSTM4	ENSG00000168765	Phospholipidosis	0.809589	0.000421255
LSS	ENSG00000160285	Phospholipidosis	1.39426	0.00200871
NR0B2	ENSG00000131910	Phospholipidosis	-5.54999	0.00307621
WIPI1	ENSG00000070540	Phospholipidosis	-0.47531	0.00633097
SLC2A3	ENSG00000059804	Phospholipidosis	1.58933	0.0133496
CYP7B1	ENSG00000172817	Steatosis	-4.5301	7.39222e-24
PCNA	ENSG00000132646	Steatosis	5.17158	9.11576e-23
DNM1	ENSG00000106976	Steatosis	4.29447	5.95852e-21
LPL	ENSG00000175445	Steatosis	11.9947	6.45896e-21
SCD	ENSG00000099194	Steatosis	2.03777	2.30872e-20
PNPLA3	ENSG00000100344	Steatosis	2.66633	8.88341e-15
ADK	ENSG00000156110	Steatosis	2.56287	1.53562e-11
AQP4	ENSG00000171885	Steatosis	-6.14117	1.68494e-09
FASN	ENSG00000169710	Steatosis	2.15354	8.24855e-08
ALDH2	ENSG00000111275	Steatosis	-1.52995	8.17618e-07
LY6D	ENSG00000167656	Steatosis	-3.41274	8.68673e-07
TFF3	ENSG00000160180	Steatosis	-7.34581	1.15154e-06
CD36	ENSG00000135218	Steatosis	-5.62082	1.47642e-06
HADHB	ENSG00000138029	Steatosis	2.46506	6.14598e-06
GPD1	ENSG00000167588	Steatosis	-5.27181	9.66797e-06
MTTP	ENSG00000138823	Steatosis	-3.45938	1.4519e-05
ENO1	ENSG00000074800	Steatosis	1.27085	0.0030028
COMT	ENSG00000093010	Steatosis	1.45335	0.00386051
ACACA	ENSG00000278540	Steatosis	0.564141	0.0102281
HAAO	ENSG00000162882	Steatosis	-2.37929	0.0230233
SYT1	ENSG00000067715	Steatosis	1.34049	0.0247346
LMNA	ENSG00000160789	Steatosis	0.825624	0.0347602

## Sheet: T5 MucilAir vs. BEAS-2B
Gene name	Ensembl ID	Biological pathways	Log2 FC	Adj. p-value
TNFSF10	ENSG00000121858	Apoptosis	-4.58078	4.45011e-37
CFLAR	ENSG00000003402	Apoptosis	-2.39929	4.83062e-19
BIRC3	ENSG00000023445	Apoptosis	-2.61416	4.07698e-12
CASP7	ENSG00000165806	Apoptosis	-1.96871	2.8716e-09
TNFRSF10B	ENSG00000120889	Apoptosis	1.76039	6.80765e-08
CASP9	ENSG00000132906	Apoptosis	-1.63596	7.3422e-07
BCL2	ENSG00000171791	Apoptosis	1.88045	3.45665e-05
XIAP	ENSG00000101966	Apoptosis	-0.629792	0.000182914
CASP8	ENSG00000064012	Apoptosis	-0.470363	0.00931302
APAF1	ENSG00000120868	Apoptosis	0.501796	0.0186721
CD40	ENSG00000101017	Apoptosis	-0.522244	0.0307791
MCL1	ENSG00000143384	Apoptosis	0.54221	0.0311356
TNF	ENSG00000232810	Apoptosis & Cholestasis & Immunotoxicity	-1.59464	0.038454
TP53	ENSG00000141510	Apoptosis & DNA Damage & Repair	1.85729	1.01766e-11
GADD45A	ENSG00000116717	Apoptosis & DNA Damage & Repair & Endoplasmic Reticulum Stress & Unfolded Protein Response	-0.801368	0.00656363
BAX	ENSG00000087088	Apoptosis & Endoplasmic Reticulum Stress & Unfolded Protein Response	1.92797	9.6672e-07
CASP3	ENSG00000164305	Apoptosis & Immunotoxicity	-1.00736	0.00282429
SLC51B	ENSG00000186198	Cholestasis	-9.20375	9.41477e-29
SLC51A	ENSG00000163959	Cholestasis	-8.29544	2.36619e-27
HLA-DRB1	ENSG00000196126	Cholestasis	-10.2128	3.23379e-21
ATP8B1	ENSG00000081923	Cholestasis	-1.13404	2.88292e-17
ABCC3	ENSG00000108846	Cholestasis	2.59541	8.38084e-15
NUP210	ENSG00000132182	Cholestasis	2.5973	4.1026e-10
TGFB1	ENSG00000105329	Cholestasis	0.962593	0.00204717
APOE	ENSG00000130203	Cholestasis	3.7821	0.00281581
RDX	ENSG00000137710	Cholestasis	0.794635	0.0054424
SLC10A1	ENSG00000100652	Cholestasis	-3.15088	0.0228694
IL6	ENSG00000136244	Cholestasis & Immunotoxicity	-2.02046	0.00102
IL10	ENSG00000136634	Cholestasis & Immunotoxicity	-6.69338	0.0431408
FMO5	ENSG00000131781	Cytochrome P450s & Phase I Drug Metabolism	-5.41896	1.07113e-66
FMO3	ENSG00000007933	Cytochrome P450s & Phase I Drug Metabolism	-9.24419	6.47447e-30
FMO4	ENSG00000076258	Cytochrome P450s & Phase I Drug Metabolism	-2.95834	8.96335e-21
FMO2	ENSG00000094963	Cytochrome P450s & Phase I Drug Metabolism	-5.15782	2.45085e-20
CYP2B6	ENSG00000197408	Cytochrome P450s & Phase I Drug Metabolism	-11.4188	8.76983e-16
CYP2C9	ENSG00000138109	Cytochrome P450s & Phase I Drug Metabolism	-6.48692	5.177e-09
MAOB	ENSG00000069535	Cytochrome P450s & Phase I Drug Metabolism	-1.67719	7.75178e-05
MAOA	ENSG00000189221	Cytochrome P450s & Phase I Drug Metabolism	-1.05625	0.00252463
CYP2E1	ENSG00000130649	Cytochrome P450s & Phase I Drug Metabolism & Steatosis	-5.17821	1.20887e-12
CHEK1	ENSG00000149554	DNA Damage & Repair	3.13803	5.72688e-41
CHEK2	ENSG00000183765	DNA Damage & Repair	2.83098	1.12071e-26
BRCA2	ENSG00000139618	DNA Damage & Repair	3.50318	3.27295e-20
BRCA1	ENSG00000012048	DNA Damage & Repair	2.82263	4.67622e-19
RAD51	ENSG00000051180	DNA Damage & Repair	5.08281	3.37937e-16
LIG4	ENSG00000174405	DNA Damage & Repair	-1.53546	5.28334e-15
PRKDC	ENSG00000253729	DNA Damage & Repair	1.6749	5.51369e-13
APEX1	ENSG00000100823	DNA Damage & Repair	1.21928	3.79862e-10
PCNA	ENSG00000132646	DNA Damage & Repair	2.66241	8.81554e-07
ATR	ENSG00000175054	DNA Damage & Repair	-1.16727	2.95375e-05
ATM	ENSG00000149311	DNA Damage & Repair	0.740386	0.00134498
MDM2	ENSG00000135679	DNA Damage & Repair	-0.491532	0.00282429
XRCC5	ENSG00000079246	DNA Damage & Repair	0.539256	0.00508775
MSH2	ENSG00000095002	DNA Damage & Repair	1.08239	0.0352451
PARP1	ENSG00000143799	DNA Damage & Repair	0.894918	0.0353017
ERN2	ENSG00000134398	Endoplasmic Reticulum Stress & Unfolded Protein Response	-7.72467	6.92669e-30
XBP1	ENSG00000100219	Endoplasmic Reticulum Stress & Unfolded Protein Response	-1.9239	1.50341e-14
UBXN4	ENSG00000144224	Endoplasmic Reticulum Stress & Unfolded Protein Response	-0.757319	3.48499e-07
EDEM3	ENSG00000116406	Endoplasmic Reticulum Stress & Unfolded Protein Response	-0.888689	3.87862e-07
FBXO6	ENSG00000116663	Endoplasmic Reticulum Stress & Unfolded Protein Response	-1.36925	8.44058e-07
MBTPS2	ENSG00000012174	Endoplasmic Reticulum Stress & Unfolded Protein Response	0.568762	0.0159242
SEC62	ENSG00000008952	Endoplasmic Reticulum Stress & Unfolded Protein Response	-0.50784	0.0213107
NPLOC4	ENSG00000182446	Endoplasmic Reticulum Stress & Unfolded Protein Response	0.698616	0.0277349
MBTPS1	ENSG00000140943	Endoplasmic Reticulum Stress & Unfolded Protein Response	-0.494968	0.0332053
DDIT3	ENSG00000175197	Endoplasmic Reticulum Stress & Unfolded Protein Response & DNA Damage & Repair	1.26313	5.79796e-05
ACADSB	ENSG00000196177	Fatty Acid Metabolism	-2.12723	4.64487e-41
ACOT7	ENSG00000097021	Fatty Acid Metabolism	2.15691	8.38034e-13
ACOX2	ENSG00000168306	Fatty Acid Metabolism	-3.93618	7.46057e-10
ACADL	ENSG00000115361	Fatty Acid Metabolism	-3.46257	1.97779e-08
ACAT2	ENSG00000120437	Fatty Acid Metabolism	1.18561	3.78528e-06
ACAA1	ENSG00000060971	Fatty Acid Metabolism	-1.67048	2.39009e-05
ACOX3	ENSG00000087008	Fatty Acid Metabolism	-1.68903	3.70207e-05
ACOX1	ENSG00000161533	Fatty Acid Metabolism	-0.849698	0.00013246
BDH2	ENSG00000164039	Fatty Acid Metabolism	-1.71787	0.000353759
GCDH	ENSG00000105607	Fatty Acid Metabolism	0.911725	0.00213768
CROT	ENSG00000005469	Fatty Acid Metabolism	-1.17102	0.00498792
ACAD9	ENSG00000177646	Fatty Acid Metabolism	0.548518	0.0318645
ACADM	ENSG00000117054	Fatty Acid Metabolism	-0.588386	0.0404125
HADHA	ENSG00000084754	Fatty Acid Metabolism	0.641624	0.0417485
HSPB8	ENSG00000152137	Heat Shock Response	-11.427	5.07268e-15
DNAJC6	ENSG00000116675	Heat Shock Response	1.6668	7.94605e-12
HSPH1	ENSG00000120694	Heat Shock Response	-1.23643	2.96759e-11
CRYAB	ENSG00000109846	Heat Shock Response	-2.48667	3.75658e-08
DNAJC3	ENSG00000102580	Heat Shock Response	-1.05037	5.43794e-07
HSPA1L	ENSG00000204390	Heat Shock Response	-1.755	4.30284e-05
HSPA4	ENSG00000170606	Heat Shock Response	0.919851	0.00025073
HSPA9	ENSG00000113013	Heat Shock Response	1.21176	0.00159594
HSP90AA1	ENSG00000080824	Heat Shock Response	-1.27874	0.00372318
DNAJB1	ENSG00000132002	Heat Shock Response	-0.627087	0.010673
HSPB1	ENSG00000106211	Heat Shock Response	1.4822	0.0118663
HSPD1	ENSG00000144381	Heat Shock Response	1.04218	0.019884
HSPA2	ENSG00000126803	Heat Shock Response	-0.983142	0.0359251
HSPA5	ENSG00000044574	Heat Shock Response & Immunotoxicity	0.640116	0.000341902
PTGS2	ENSG00000073756	Immunotoxicity	-4.84724	4.44229e-38
CD4	ENSG00000010610	Immunotoxicity	-10.3407	1.20167e-28
MKI67	ENSG00000148773	Immunotoxicity	4.80083	1.29116e-27
GSTA3	ENSG00000174156	Immunotoxicity	-12.0611	5.20618e-21
LYZ	ENSG00000090382	Immunotoxicity	-11.537	2.61683e-17
C3	ENSG00000125730	Immunotoxicity	-1.62853	6.44961e-06
CD86	ENSG00000114013	Immunotoxicity	-4.16988	0.000207113
CD19	ENSG00000177455	Immunotoxicity	-6.98007	0.000568937
CTSE	ENSG00000196188	Immunotoxicity	-6.64193	0.000741645
UBQLN2	ENSG00000188021	Immunotoxicity	-1.04051	0.000828767
UCP2	ENSG00000175567	Mitochondrial Energy Metabolism	-5.05273	2.73446e-47
MDH1B	ENSG00000138400	Mitochondrial Energy Metabolism	-7.42649	1.05021e-38
IDH3B	ENSG00000101365	Mitochondrial Energy Metabolism	1.51332	3.43295e-14
ACO1	ENSG00000122729	Mitochondrial Energy Metabolism	1.23925	1.68591e-08
FH	ENSG00000091483	Mitochondrial Energy Metabolism	0.755416	7.29661e-07
CYC1	ENSG00000179091	Mitochondrial Energy Metabolism	1.59357	7.24305e-06
DLST	ENSG00000119689	Mitochondrial Energy Metabolism	1.01849	1.36912e-05
SDHB	ENSG00000117118	Mitochondrial Energy Metabolism	0.694114	3.70207e-05
ACLY	ENSG00000131473	Mitochondrial Energy Metabolism	0.889021	5.40643e-05
CS	ENSG00000062485	Mitochondrial Energy Metabolism	1.06645	0.00103363
IDH3G	ENSG00000067829	Mitochondrial Energy Metabolism	0.689774	0.00204717
SUCLG1	ENSG00000163541	Mitochondrial Energy Metabolism	0.431977	0.0199008
MDH2	ENSG00000146701	Mitochondrial Energy Metabolism	-1.20966	0.0204172
SUCLG2	ENSG00000172340	Mitochondrial Energy Metabolism	0.474612	0.0277349
IDH2	ENSG00000182054	Mitochondrial Energy Metabolism	-0.676482	0.0446395
IDH1	ENSG00000138413	Mitochondrial Energy Metabolism & Oxidative Stress & Antioxidant Response	-1.26618	1.33115e-06
PARP2	ENSG00000129484	Necrosis	1.96627	6.80603e-36
GALNT5	ENSG00000136542	Necrosis	-3.7968	2.9849e-26
BMF	ENSG00000104081	Necrosis	-2.69424	1.27596e-19
TNFAIP8L1	ENSG00000185361	Necrosis	-3.59584	3.90704e-13
DEFB1	ENSG00000164825	Necrosis	-4.14564	2.0904e-10
RAB25	ENSG00000132698	Necrosis	-1.82747	3.28262e-06
PVR	ENSG00000073008	Necrosis	1.48081	6.02645e-06
COMMD4	ENSG00000140365	Necrosis	1.54263	5.08829e-05
FOXI1	ENSG00000168269	Necrosis	-7.96514	0.00055884
CLEC18A	ENSG00000157322	Necrosis	-6.43849	0.0049031
DPYSL4	ENSG00000151640	Necrosis	4.66839	0.0341451
GPX2	ENSG00000176153	Oxidative Stress & Antioxidant Response	-6.88153	1.79584e-42
CAT	ENSG00000121691	Oxidative Stress & Antioxidant Response	-1.75745	1.82926e-22
DUOX1	ENSG00000137857	Oxidative Stress & Antioxidant Response	-3.66612	3.67834e-19
NQO1	ENSG00000181019	Oxidative Stress & Antioxidant Response	-1.78703	6.36782e-17
NUDT1	ENSG00000106268	Oxidative Stress & Antioxidant Response	2.27707	7.51316e-17
DUOX2	ENSG00000140279	Oxidative Stress & Antioxidant Response	-8.33823	2.72643e-14
GPX3	ENSG00000211445	Oxidative Stress & Antioxidant Response	-0.863433	8.04449e-07
TXNIP	ENSG00000265972	Oxidative Stress & Antioxidant Response	-1.17524	1.36912e-05
GPX7	ENSG00000116157	Oxidative Stress & Antioxidant Response	-2.32872	2.49953e-05
NUDT15	ENSG00000136159	Oxidative Stress & Antioxidant Response	0.978256	5.69845e-05
AASS	ENSG00000008311	Oxidative Stress & Antioxidant Response	1.35805	0.000384283
DHCR24	ENSG00000116133	Oxidative Stress & Antioxidant Response	-0.982969	0.00178705
PRDX6	ENSG00000117592	Oxidative Stress & Antioxidant Response	0.641605	0.0274894
CTSB	ENSG00000164733	Oxidative Stress & Antioxidant Response & Phospholipidosis	-0.790948	0.00166073
ALDH1A1	ENSG00000165092	Phospholipidosis	-10.8835	6.07241e-35
POR	ENSG00000127948	Phospholipidosis	-2.33741	1.82926e-22
UGT2A1	ENSG00000173610	Phospholipidosis	-11.2097	4.05146e-13
EPHX1	ENSG00000143819	Phospholipidosis	-1.97716	3.00508e-10
TAGLN	ENSG00000149591	Phospholipidosis	-3.88533	7.06785e-09
GSTM4	ENSG00000168765	Phospholipidosis	1.13712	5.95057e-07
CES2	ENSG00000172831	Phospholipidosis	-1.54518	1.46735e-06
SLC2A3	ENSG00000059804	Phospholipidosis	2.71197	6.55648e-06
MANBA	ENSG00000109323	Phospholipidosis	0.857206	7.0277e-06
UGT2B4	ENSG00000156096	Phospholipidosis	-7.92504	7.65758e-05
ASAH1	ENSG00000104763	Phospholipidosis	-1.96889	0.000207113
WIPI1	ENSG00000070540	Phospholipidosis	-0.593063	0.000533057
S100A8	ENSG00000143546	Phospholipidosis	-2.2944	0.000663533
UGT1A1	ENSG00000241635	Phospholipidosis	-1.94766	0.0393428
DNM1	ENSG00000106976	Steatosis	5.21252	1.20167e-28
CYP7B1	ENSG00000172817	Steatosis	-4.41103	7.3625e-24
LPL	ENSG00000175445	Steatosis	10.6285	1.19981e-16
AQP4	ENSG00000171885	Steatosis	-10.6414	1.6145e-12
MTTP	ENSG00000138823	Steatosis	-4.06839	3.51835e-07
PNPLA3	ENSG00000100344	Steatosis	1.77145	3.68256e-07
TFF3	ENSG00000160180	Steatosis	-7.53249	8.44058e-07
HAAO	ENSG00000162882	Steatosis	-5.86313	5.6484e-06
SCD	ENSG00000099194	Steatosis	0.949258	3.35196e-05
LY6D	ENSG00000167656	Steatosis	-2.77576	8.17266e-05
ENO1	ENSG00000074800	Steatosis	1.20807	0.0056884
ALDH2	ENSG00000111275	Steatosis	-0.872475	0.00762362
GPD1	ENSG00000167588	Steatosis	-2.56283	0.0166164
ADK	ENSG00000156110	Steatosis	0.958802	0.019884
SYT1	ENSG00000067715	Steatosis	1.42218	0.0199661
LMNA	ENSG00000160789	Steatosis	0.8079	0.0447806

## Sheet: Unique and common genes
Exposure conditions		Number of genes	Gene name	Ensembl ID	Biological pathways
MucilAIr vs. BEAS-2B, T1, unique genes		58	AKT1	ENSG00000142208	Apoptosis
			BID	ENSG00000015475	Apoptosis
			CASP1	ENSG00000137752	Apoptosis
			ESD	ENSG00000139684	Cytochrome P450s & Phase I Drug Metabolism
			XRCC1	ENSG00000073050	DNA Damage & Repair
			ERCC2	ENSG00000104884	DNA Damage & Repair
			MLH1	ENSG00000076242	DNA Damage & Repair
			CDKN1A	ENSG00000124762	DNA Damage & Repair
			XPA	ENSG00000136936	DNA Damage & Repair
			MGMT	ENSG00000170430	DNA Damage & Repair
			DERL1	ENSG00000136986	Endoplasmic Reticulum Stress & Unfolded Protein Response
			HERPUD1	ENSG00000051108	Endoplasmic Reticulum Stress & Unfolded Protein Response
			SYVN1	ENSG00000162298	Endoplasmic Reticulum Stress & Unfolded Protein Response
			ATF4	ENSG00000128272	Endoplasmic Reticulum Stress & Unfolded Protein Response
			CPT2	ENSG00000157184	Fatty Acid Metabolism
			EHHADH	ENSG00000113790	Fatty Acid Metabolism
			ACADS	ENSG00000122971	Fatty Acid Metabolism
			ACOT9	ENSG00000123130	Fatty Acid Metabolism
			ACAA2	ENSG00000167315	Fatty Acid Metabolism
			ACADVL	ENSG00000072778	Fatty Acid Metabolism
			HSPA1A	ENSG00000204389	Heat Shock Response
			HSP90B1	ENSG00000166598	Heat Shock Response
			HSP90AB1	ENSG00000096384	Heat Shock Response
			HSPA8	ENSG00000109971	Heat Shock Response
			TCP1	ENSG00000120438	Heat Shock Response
			HSF2	ENSG00000025156	Heat Shock Response
			DNAJA1	ENSG00000086061	Heat Shock Response
			HSPE1	ENSG00000115541	Heat Shock Response
			HSPB6	ENSG00000004776	Heat Shock Response
			DNAJA3	ENSG00000103423	Heat Shock Response
			GPT	ENSG00000167701	Immunotoxicity
			METAP2	ENSG00000111142	Immunotoxicity
			C9	ENSG00000113600	Immunotoxicity
			NFKB1	ENSG00000109320	Immunotoxicity
			IL5	ENSG00000113525	Immunotoxicity
			HPX	ENSG00000110169	Immunotoxicity
			COX8A	ENSG00000176340	Mitochondrial Energy Metabolism
			DLD	ENSG00000091140	Mitochondrial Energy Metabolism
			SUCLA2	ENSG00000136143	Mitochondrial Energy Metabolism
			MDH1	ENSG00000014641	Mitochondrial Energy Metabolism
			SDHD	ENSG00000204370	Mitochondrial Energy Metabolism
			UCP3	ENSG00000175564	Mitochondrial Energy Metabolism & Oxidative Stress & Antioxidant Response
			EIF5B	ENSG00000158417	Necrosis
			S100A7A	ENSG00000184330	Necrosis
			TXNL4B	ENSG00000140830	Necrosis
			HOXA3	ENSG00000105997	Necrosis
			SYCP2	ENSG00000196074	Necrosis
			GPX1	ENSG00000233276	Oxidative Stress & Antioxidant Response
			PPP1R15B	ENSG00000158615	Oxidative Stress & Antioxidant Response
			SOD1	ENSG00000142168	Oxidative Stress & Antioxidant Response & Immunotoxicity
			MRPS18B	ENSG00000204568	Phospholipidosis
			LSS	ENSG00000160285	Phospholipidosis
			NR0B2	ENSG00000131910	Phospholipidosis
			CD36	ENSG00000135218	Steatosis
			COMT	ENSG00000093010	Steatosis
			HADHB	ENSG00000138029	Steatosis
			FASN	ENSG00000169710	Steatosis
			ACACA	ENSG00000278540	Steatosis
MucilAIr vs. BEAS-2B, T5, unique genes		32	CASP8	ENSG00000064012	Apoptosis
			TNFRSF10B	ENSG00000120889	Apoptosis
			BCL2	ENSG00000171791	Apoptosis
			CD40	ENSG00000101017	Apoptosis
			TNF	ENSG00000232810	Apoptosis & Cholestasis & Immunotoxicity
			GADD45A	ENSG00000116717	Apoptosis & DNA Damage & Repair & Endoplasmic Reticulum Stress & Unfolded Protein Response
			APOE	ENSG00000130203	Cholestasis
			IL10	ENSG00000136634	Cholestasis & Immunotoxicity
			MAOA	ENSG00000189221	Cytochrome P450s & Phase I Drug Metabolism
			CYP2C9	ENSG00000138109	Cytochrome P450s & Phase I Drug Metabolism
			ATR	ENSG00000175054	DNA Damage & Repair
			NPLOC4	ENSG00000182446	Endoplasmic Reticulum Stress & Unfolded Protein Response
			DDIT3	ENSG00000175197	Endoplasmic Reticulum Stress & Unfolded Protein Response & DNA Damage & Repair
			CROT	ENSG00000005469	Fatty Acid Metabolism
			HADHA	ENSG00000084754	Fatty Acid Metabolism
			BDH2	ENSG00000164039	Fatty Acid Metabolism
			ACOX1	ENSG00000161533	Fatty Acid Metabolism
			ACOX2	ENSG00000168306	Fatty Acid Metabolism
			ACADM	ENSG00000117054	Fatty Acid Metabolism
			HSP90AA1	ENSG00000080824	Heat Shock Response
			HSPB1	ENSG00000106211	Heat Shock Response
			UBQLN2	ENSG00000188021	Immunotoxicity
			SUCLG2	ENSG00000172340	Mitochondrial Energy Metabolism
			IDH1	ENSG00000138413	Mitochondrial Energy Metabolism & Oxidative Stress & Antioxidant Response
			CLEC18A	ENSG00000157322	Necrosis
			DPYSL4	ENSG00000151640	Necrosis
			GPX7	ENSG00000116157	Oxidative Stress & Antioxidant Response
			GPX3	ENSG00000211445	Oxidative Stress & Antioxidant Response
			ASAH1	ENSG00000104763	Phospholipidosis
			MANBA	ENSG00000109323	Phospholipidosis
			UGT2B4	ENSG00000156096	Phospholipidosis
			CES2	ENSG00000172831	Phospholipidosis
MucilAIr vs. BEAS-2B, T1+T5, common genes		140	CASP9	ENSG00000132906	Apoptosis
			TNFSF10	ENSG00000121858	Apoptosis
			XIAP	ENSG00000101966	Apoptosis
			BIRC3	ENSG00000023445	Apoptosis
			CFLAR	ENSG00000003402	Apoptosis
			CASP7	ENSG00000165806	Apoptosis
			APAF1	ENSG00000120868	Apoptosis
			MCL1	ENSG00000143384	Apoptosis
			TP53	ENSG00000141510	Apoptosis & DNA Damage & Repair
			BAX	ENSG00000087088	Apoptosis & Endoplasmic Reticulum Stress & Unfolded Protein Response
			CASP3	ENSG00000164305	Apoptosis & Immunotoxicity
			SLC51B	ENSG00000186198	Cholestasis
			SLC51A	ENSG00000163959	Cholestasis
			TGFB1	ENSG00000105329	Cholestasis
			HLA-DRB1	ENSG00000196126	Cholestasis
			SLC10A1	ENSG00000100652	Cholestasis
			RDX	ENSG00000137710	Cholestasis
			ATP8B1	ENSG00000081923	Cholestasis
			ABCC3	ENSG00000108846	Cholestasis
			NUP210	ENSG00000132182	Cholestasis
			IL6	ENSG00000136244	Cholestasis & Immunotoxicity
			FMO5	ENSG00000131781	Cytochrome P450s & Phase I Drug Metabolism
			FMO3	ENSG00000007933	Cytochrome P450s & Phase I Drug Metabolism
			CYP2B6	ENSG00000197408	Cytochrome P450s & Phase I Drug Metabolism
			MAOB	ENSG00000069535	Cytochrome P450s & Phase I Drug Metabolism
			FMO4	ENSG00000076258	Cytochrome P450s & Phase I Drug Metabolism
			FMO2	ENSG00000094963	Cytochrome P450s & Phase I Drug Metabolism
			CYP2E1	ENSG00000130649	Cytochrome P450s & Phase I Drug Metabolism & Steatosis
			APEX1	ENSG00000100823	DNA Damage & Repair
			CHEK2	ENSG00000183765	DNA Damage & Repair
			MSH2	ENSG00000095002	DNA Damage & Repair
			MDM2	ENSG00000135679	DNA Damage & Repair
			RAD51	ENSG00000051180	DNA Damage & Repair
			ATM	ENSG00000149311	DNA Damage & Repair
			CHEK1	ENSG00000149554	DNA Damage & Repair
			PARP1	ENSG00000143799	DNA Damage & Repair
			BRCA2	ENSG00000139618	DNA Damage & Repair
			PCNA	ENSG00000132646	DNA Damage & Repair
			LIG4	ENSG00000174405	DNA Damage & Repair
			XRCC5	ENSG00000079246	DNA Damage & Repair
			BRCA1	ENSG00000012048	DNA Damage & Repair
			PRKDC	ENSG00000253729	DNA Damage & Repair
			ERN2	ENSG00000134398	Endoplasmic Reticulum Stress & Unfolded Protein Response
			EDEM3	ENSG00000116406	Endoplasmic Reticulum Stress & Unfolded Protein Response
			MBTPS2	ENSG00000012174	Endoplasmic Reticulum Stress & Unfolded Protein Response
			MBTPS1	ENSG00000140943	Endoplasmic Reticulum Stress & Unfolded Protein Response
			XBP1	ENSG00000100219	Endoplasmic Reticulum Stress & Unfolded Protein Response
			UBXN4	ENSG00000144224	Endoplasmic Reticulum Stress & Unfolded Protein Response
			FBXO6	ENSG00000116663	Endoplasmic Reticulum Stress & Unfolded Protein Response
			SEC62	ENSG00000008952	Endoplasmic Reticulum Stress & Unfolded Protein Response
			GCDH	ENSG00000105607	Fatty Acid Metabolism
			ACOX3	ENSG00000087008	Fatty Acid Metabolism
			ACAA1	ENSG00000060971	Fatty Acid Metabolism
			ACAT2	ENSG00000120437	Fatty Acid Metabolism
			ACADSB	ENSG00000196177	Fatty Acid Metabolism
			ACAD9	ENSG00000177646	Fatty Acid Metabolism
			ACADL	ENSG00000115361	Fatty Acid Metabolism
			ACOT7	ENSG00000097021	Fatty Acid Metabolism
			CRYAB	ENSG00000109846	Heat Shock Response
			HSPD1	ENSG00000144381	Heat Shock Response
			HSPA1L	ENSG00000204390	Heat Shock Response
			HSPA2	ENSG00000126803	Heat Shock Response
			DNAJC3	ENSG00000102580	Heat Shock Response
			HSPB8	ENSG00000152137	Heat Shock Response
			DNAJB1	ENSG00000132002	Heat Shock Response
			HSPH1	ENSG00000120694	Heat Shock Response
			HSPA9	ENSG00000113013	Heat Shock Response
			DNAJC6	ENSG00000116675	Heat Shock Response
			HSPA4	ENSG00000170606	Heat Shock Response
			HSPA5	ENSG00000044574	Heat Shock Response & Immunotoxicity
			CD86	ENSG00000114013	Immunotoxicity
			MKI67	ENSG00000148773	Immunotoxicity
			CD4	ENSG00000010610	Immunotoxicity
			C3	ENSG00000125730	Immunotoxicity
			CTSE	ENSG00000196188	Immunotoxicity
			LYZ	ENSG00000090382	Immunotoxicity
			CD19	ENSG00000177455	Immunotoxicity
			PTGS2	ENSG00000073756	Immunotoxicity
			GSTA3	ENSG00000174156	Immunotoxicity
			CYC1	ENSG00000179091	Mitochondrial Energy Metabolism
			ACO1	ENSG00000122729	Mitochondrial Energy Metabolism
			IDH3G	ENSG00000067829	Mitochondrial Energy Metabolism
			MDH2	ENSG00000146701	Mitochondrial Energy Metabolism
			IDH3B	ENSG00000101365	Mitochondrial Energy Metabolism
			FH	ENSG00000091483	Mitochondrial Energy Metabolism
			UCP2	ENSG00000175567	Mitochondrial Energy Metabolism
			SUCLG1	ENSG00000163541	Mitochondrial Energy Metabolism
			ACLY	ENSG00000131473	Mitochondrial Energy Metabolism
			MDH1B	ENSG00000138400	Mitochondrial Energy Metabolism
			CS	ENSG00000062485	Mitochondrial Energy Metabolism
			DLST	ENSG00000119689	Mitochondrial Energy Metabolism
			SDHB	ENSG00000117118	Mitochondrial Energy Metabolism
			IDH2	ENSG00000182054	Mitochondrial Energy Metabolism
			BMF	ENSG00000104081	Necrosis
			GALNT5	ENSG00000136542	Necrosis
			FOXI1	ENSG00000168269	Necrosis
			PVR	ENSG00000073008	Necrosis
			COMMD4	ENSG00000140365	Necrosis
			PARP2	ENSG00000129484	Necrosis
			RAB25	ENSG00000132698	Necrosis
			DEFB1	ENSG00000164825	Necrosis
			TNFAIP8L1	ENSG00000185361	Necrosis
			GPX2	ENSG00000176153	Oxidative Stress & Antioxidant Response
			NUDT15	ENSG00000136159	Oxidative Stress & Antioxidant Response
			CAT	ENSG00000121691	Oxidative Stress & Antioxidant Response
			DUOX1	ENSG00000137857	Oxidative Stress & Antioxidant Response
			NUDT1	ENSG00000106268	Oxidative Stress & Antioxidant Response
			DHCR24	ENSG00000116133	Oxidative Stress & Antioxidant Response
			AASS	ENSG00000008311	Oxidative Stress & Antioxidant Response
			PRDX6	ENSG00000117592	Oxidative Stress & Antioxidant Response
			TXNIP	ENSG00000265972	Oxidative Stress & Antioxidant Response
			DUOX2	ENSG00000140279	Oxidative Stress & Antioxidant Response
			NQO1	ENSG00000181019	Oxidative Stress & Antioxidant Response
			CTSB	ENSG00000164733	Oxidative Stress & Antioxidant Response & Phospholipidosis
			EPHX1	ENSG00000143819	Phospholipidosis
			TAGLN	ENSG00000149591	Phospholipidosis
			ALDH1A1	ENSG00000165092	Phospholipidosis
			UGT2A1	ENSG00000173610	Phospholipidosis
			GSTM4	ENSG00000168765	Phospholipidosis
			POR	ENSG00000127948	Phospholipidosis
			WIPI1	ENSG00000070540	Phospholipidosis
			S100A8	ENSG00000143546	Phospholipidosis
			UGT1A1	ENSG00000241635	Phospholipidosis
			SLC2A3	ENSG00000059804	Phospholipidosis
			ENO1	ENSG00000074800	Steatosis
			LPL	ENSG00000175445	Steatosis
			ALDH2	ENSG00000111275	Steatosis
			GPD1	ENSG00000167588	Steatosis
			ADK	ENSG00000156110	Steatosis
			PNPLA3	ENSG00000100344	Steatosis
			HAAO	ENSG00000162882	Steatosis
			TFF3	ENSG00000160180	Steatosis
			DNM1	ENSG00000106976	Steatosis
			CYP7B1	ENSG00000172817	Steatosis
			SYT1	ENSG00000067715	Steatosis
			LMNA	ENSG00000160789	Steatosis
			LY6D	ENSG00000167656	Steatosis
			SCD	ENSG00000099194	Steatosis
			MTTP	ENSG00000138823	Steatosis
			AQP4	ENSG00000171885	Steatosis
