# Supplementary material for: Ordinary Gasoline Emissions Induce a Toxic Response in Bronchial Cells Grown at Air-Liquid Interface
Source: Int J Mol Sci. 2020 Dec 23;22(1):79. doi: 10.3390/ijms22010079 (PMC7801947; doi:10.3390/ijms22010079)
Supplement: Supplementary file 1 [file ijms-22-00079-s001.zip › Supplementary File 3.xlsx]

## Sheet: Particulate matter
Particulate matter collected on filters, fuel E5
Cell model	Exposure	Particulate matter [mg]
MucilAirTM	1-day	2.079
MucilAirTM	5-days	16.412
BEAS-2B	1-day	1.475
BEAS-2B	5-days	10.261
Particulate matter collected on filters, fuel E20
Cell model	Exposure	Particulate matter [mg]
MucilAirTM	1-day	1.309
MucilAirTM	5-days	5.061
BEAS-2B	1-day	0.424
BEAS-2B	5-days	4.818
For details see Rossner et al., IJMS 20, 5710, 2019

## Sheet: PAHs
	Polycyclic aromatic hydrocarbons and their derivatives in organic extracts from particulate matter (PM) collected from E5 and E20 fuel
	E5			E20
	US-EPA/carcinogenic PAHs	ng/mg PM		US-EPA/carcinogenic PAHs	ng/mg PM
1	Naphthalene	2.51634		Naphthalene	6.40611
2	Acenaphthylene	0.319595		Acenaphthylene	0
3	Acenaphthene	1.87711		Acenaphthene	3.58023
4	Fluorene	0.24578		Fluorene	0
5	Phenanthrene	67.7004		Phenanthrene	126.553
6	Anthracene	9.66847		Anthracene	9.84819
7	Fluoranthene	47.3039		Fluoranthene	86.3357
8	Pyrene	47.0591		Pyrene	92.1004
9	Benz[a]anthracene (*)	28.8905		Benz[a]anthracene (*)	52.0331
10	Chrysene (*)	31.7781		Chrysene (*)	45.358
11	Benzo[b]fluoranthene (*)	21.1353		Benzo[b]fluoranthene (*)	28.198
12	Benzo[k]fluoranthene (*)	9.57988		Benzo[k]fluoranthene (*)	8.51921
13	Benzo[a]pyrene (*)	19.4124		Benzo[a]pyrene (*)	47.4985
14	Indeno[1,2,3-cd]pyrene (*)	18.2201		Indeno[1,2,3-cd]pyrene (*)	24.5543
15	Dibenz[a,h]anthracene (*)	0		Dibenz[a,h]anthracene (*)	0
16	Benzo[ghi]perylene	0.318827		Benzo[ghi]perylene	4.05517
	Total US-EPA PAHs	306.026		Total US-EPA PAHs	535.04
	Total carcinogenic PAHs (*)	129.016		Total carcinogenic PAHs (*)	206.161
	% of carcinogenic PAHs (*)	42.1586		% of carcinogenic PAHs (*)	38.5319
	Other PAHs	5 days exposure 3D model		Other PAHs	5 days exposure
1	4H-Cyclopenta[def]phenathrene	6.47005		4H-Cyclopenta[def]phenathrene	11.7606
2	Benzo[c]phenanthrene	6.56337		Benzo[c]phenanthrene	10.652
3	Triphenylene	4.40109		Triphenylene	7.09839
4	Cyclopenta[cd]pyrene	18.1978		Cyclopenta[cd]pyrene	25.4605
5	Benzo[j]fluoranthene	13.1786		Benzo[j]fluoranthene	18.3327
6	Benzo[a]fluoranthene	6.3226		Benzo[a]fluoranthene	n.d.
7	Benzo[e]pyrene	12.8451		Benzo[e]pyrene	20.0294
8	Perylene	3.77573		Perylene	5.0713
9	Benzo[b]chrysene	n.d.		Benzo[b]chrysene	n.d.
10	Benzo[c]chrysene	n.d.		Benzo[c]chrysene	n.d.
11	Benzo[g]chrysene	n.d.		Benzo[g]chrysene	n.d.
12	Dibenz[a,j]anthracene	1.342		Dibenz[a,j]anthracene	1.584
13	Dibenz[a,c]anthracene	n.d.		Dibenz[a,c]anthracene	n.d.
14	Picene	n.d.		Picene	n.d.
15	Coronene	16.9895		Coronene	38.6145
16	Benzo[a]coronene	5.6485		Benzo[a]coronene	13.2416
17	Dibenzo[a,e]fluoranthene	n.d.		Dibenzo[a,e]fluoranthene	n.d.
18	Dibenzo[a,k]fluoranthene	n.d.		Dibenzo[a,k]fluoranthene	n.d.
19	Dibenzo[b,k]fluoranthene	3.2887		Dibenzo[b,k]fluoranthene	n.d.
20	Dibenzo[j,l]fluoranthene	n.d.		Dibenzo[j,l]fluoranthene	n.d.
21	Dibenzo[a,e]pyrene	2.49545		Dibenzo[a,e]pyrene	n.d.
22	Dibenzo[a,h]pyrene	n.d.		Dibenzo[a,h]pyrene	n.d.
23	Dibenzo[a,i]pyrene	n.d.		Dibenzo[a,i]pyrene	n.d.
24	Dibenzo[a,l]pyrene	n.d.		Dibenzo[a,l]pyrene	n.d.
25	Dibenzo[e,l]pyrene	n.d.		Dibenzo[e,l]pyrene	n.d.
26	Naphtho[1,2-b]fluoranthene	2.80854		Naphtho[1,2-b]fluoranthene	n.d.
27	Naphtho[1,2-k]fluoranthene	1.89201		Naphtho[1,2-k]fluoranthene	n.d.
28	Naphtho[2,3-b]fluoranthene	1.15841		Naphtho[2,3-b]fluoranthene	n.d.
29	Naphtho[2,1-a]pyrene	1.95246		Naphtho[2,1-a]pyrene	n.d.
30	Naphtho[2,3-a]pyrene	n.d.		Naphtho[2,3-a]pyrene	n.d.
31	Naphtho[2,3-e]pyrene	1.71211		Naphtho[2,3-e]pyrene	n.d.
32	Naphto[1,2,3,4-ghi]perylene	n.d.		Naphto[1,2,3,4-ghi]perylene	n.d.
33	4-Methylpyrene	12.8161		4-Methylpyrene	31.8117
34	1-Methylpyrene	4.50441		1-Methylpyrene	18.5807
35	7-Methylbenz[a]anthracene	n.d.		7-Methylbenz[a]anthracene	n.d.
36	9-Methylbenz[a]anthracene	n.d.		9-Methylbenz[a]anthracene	n.d.
37	1-Methylchrysene	1.46719		1-Methylchrysene	2.7825
38	1-Methylbenzo[a]pyrene	n.d.		1-Methylbenzo[a]pyrene	n.d.
	Total other PAHs	129.83		Total other PAHs	205.02
	n.d. - not detected
