# Supplementary material for: Ordinary Gasoline Emissions Induce a Toxic Response in Bronchial Cells Grown at Air-Liquid Interface
Source: Int J Mol Sci. 2020 Dec 23;22(1):79. doi: 10.3390/ijms22010079 (PMC7801947; doi:10.3390/ijms22010079)
Supplement: Supplementary file 1 [file ijms-22-00079-s001.zip › Supplementary File 4.xlsx]

## Sheet: A list of analyzed genes
Ensembl ID	Gene	Gene name	Biological pathways
ENSG00000008311	aminoadipate-semialdehyde synthase	AASS	Oxidative Stress & Antioxidant Response
ENSG00000085563	ATP binding cassette subfamily B member 1	ABCB1	Cholestasis & Phospholipidosis
ENSG00000005471	ATP binding cassette subfamily B member 4	ABCB4	Cholestasis
ENSG00000103222	ATP binding cassette subfamily C member 1	ABCC1	Cholestasis
ENSG00000023839	ATP binding cassette subfamily C member 2	ABCC2	Cholestasis
ENSG00000108846	ATP binding cassette subfamily C member 3	ABCC3	Cholestasis
ENSG00000097007	ABL proto-oncogene 1, non-receptor tyrosine kinase	ABL1	Apoptosis
ENSG00000060971	acetyl-CoA acyltransferase 1	ACAA1	Fatty Acid Metabolism
ENSG00000167315	acetyl-CoA acyltransferase 2	ACAA2	Fatty Acid Metabolism
ENSG00000278540	acetyl-CoA carboxylase alpha	ACACA	Steatosis
ENSG00000240303	acyl-CoA dehydrogenase family member 11	ACAD11	Fatty Acid Metabolism
ENSG00000177646	acyl-CoA dehydrogenase family member 9	ACAD9	Fatty Acid Metabolism
ENSG00000115361	acyl-CoA dehydrogenase long chain	ACADL	Fatty Acid Metabolism
ENSG00000117054	acyl-CoA dehydrogenase medium chain	ACADM	Fatty Acid Metabolism
ENSG00000122971	acyl-CoA dehydrogenase short chain	ACADS	Fatty Acid Metabolism
ENSG00000196177	acyl-CoA dehydrogenase short/branched chain	ACADSB	Fatty Acid Metabolism
ENSG00000072778	acyl-CoA dehydrogenase very long chain	ACADVL	Fatty Acid Metabolism
ENSG00000075239	acetyl-CoA acetyltransferase 1	ACAT1	Fatty Acid Metabolism
ENSG00000120437	acetyl-CoA acetyltransferase 2	ACAT2	Fatty Acid Metabolism
ENSG00000131473	ATP citrate lyase	ACLY	Mitochondrial Energy Metabolism
ENSG00000122729	aconitase 1	ACO1	Mitochondrial Energy Metabolism
ENSG00000100412	aconitase 2	ACO2	Mitochondrial Energy Metabolism
ENSG00000184227	acyl-CoA thioesterase 1	ACOT1	Fatty Acid Metabolism
ENSG00000172497	acyl-CoA thioesterase 12	ACOT12	Fatty Acid Metabolism
ENSG00000205669	acyl-CoA thioesterase 6	ACOT6	Fatty Acid Metabolism
ENSG00000097021	acyl-CoA thioesterase 7	ACOT7	Fatty Acid Metabolism
ENSG00000101473	acyl-CoA thioesterase 8	ACOT8	Fatty Acid Metabolism
ENSG00000123130	acyl-CoA thioesterase 9	ACOT9	Fatty Acid Metabolism
ENSG00000161533	acyl-CoA oxidase 1	ACOX1	Fatty Acid Metabolism
ENSG00000168306	acyl-CoA oxidase 2	ACOX2	Fatty Acid Metabolism
ENSG00000087008	acyl-CoA oxidase 3, pristanoyl	ACOX3	Fatty Acid Metabolism
ENSG00000248144	alcohol dehydrogenase 1C (class I), gamma polypeptide	ADH1C	Immunotoxicity
ENSG00000156110	adenosine kinase	ADK	Steatosis
ENSG00000106546	aryl hydrocarbon receptor	AHR	Immunotoxicity
ENSG00000145192	alpha 2-HS glycoprotein	AHSG	Immunotoxicity
ENSG00000142208	AKT serine/threonine kinase 1	AKT1	Apoptosis
ENSG00000163631	albumin	ALB	Immunotoxicity
ENSG00000165092	aldehyde dehydrogenase 1 family member A1	ALDH1A1	Phospholipidosis
ENSG00000111275	aldehyde dehydrogenase 2 family member	ALDH2	Steatosis
ENSG00000159461	autocrine motility factor receptor	AMFR	Endoplasmic Reticulum Stress & Unfolded Protein Response
ENSG00000120868	apoptotic peptidase activating factor 1	APAF1	Apoptosis
ENSG00000100823	apurinic/apyrimidinic endodeoxyribonuclease 1	APEX1	DNA Damage & Repair
ENSG00000110243	apolipoprotein A5	APOA5	Immunotoxicity
ENSG00000130203	apolipoprotein E	APOE	Cholestasis
ENSG00000175336	apolipoprotein F	APOF	Immunotoxicity
ENSG00000171885	aquaporin 4	AQP4	Steatosis
ENSG00000104763	N-acylsphingosine amidohydrolase 1	ASAH1	Phospholipidosis
ENSG00000070669	asparagine synthetase (glutamine-hydrolyzing)	ASNS	Phospholipidosis
ENSG00000128272	activating transcription factor 4	ATF4	Endoplasmic Reticulum Stress & Unfolded Protein Response
ENSG00000118217	activating transcription factor 6	ATF6	Endoplasmic Reticulum Stress & Unfolded Protein Response
ENSG00000149311	ATM serine/threonine kinase	ATM	DNA Damage & Repair
ENSG00000213760	ATPase H+ transporting V1 subunit G2	ATP6V1G2	Necrosis
ENSG00000081923	ATPase phospholipid transporting 8B1	ATP8B1	Cholestasis
ENSG00000175054	ATR serine/threonine kinase	ATR	DNA Damage & Repair
ENSG00000002330	BCL2 associated agonist of cell death	BAD	Apoptosis
ENSG00000030110	BCL2 antagonist/killer 1	BAK1	Apoptosis
ENSG00000087088	BCL2 associated X, apoptosis regulator	BAX	Apoptosis & Endoplasmic Reticulum Stress & Unfolded Protein Response
ENSG00000171791	BCL2 apoptosis regulator	BCL2	Apoptosis
ENSG00000171552	BCL2 like 1	BCL2L1	Apoptosis
ENSG00000153094	BCL2 like 11	BCL2L11	Apoptosis
ENSG00000164039	3-hydroxybutyrate dehydrogenase 2	BDH2	Fatty Acid Metabolism
ENSG00000015475	BH3 interacting domain death agonist	BID	Apoptosis
ENSG00000023445	baculoviral IAP repeat containing 3	BIRC3	Apoptosis
ENSG00000104081	Bcl2 modifying factor	BMF	Necrosis
ENSG00000012048	BRCA1 DNA repair associated	BRCA1	DNA Damage & Repair
ENSG00000139618	BRCA2 DNA repair associated	BRCA2	DNA Damage & Repair
ENSG00000125730	complement C3	C3	Immunotoxicity
ENSG00000113600	complement C9	C9	Immunotoxicity
ENSG00000137752	caspase 1	CASP1	Apoptosis
ENSG00000164305	caspase 3	CASP3	Apoptosis & Immunotoxicity
ENSG00000165806	caspase 7	CASP7	Apoptosis
ENSG00000064012	caspase 8	CASP8	Apoptosis
ENSG00000132906	caspase 9	CASP9	Apoptosis
ENSG00000121691	catalase	CAT	Oxidative Stress & Antioxidant Response
ENSG00000167131	coiled-coil domain containing 103	CCDC103	Necrosis
ENSG00000177455	CD19 molecule	CD19	Immunotoxicity
ENSG00000204345	CD300 molecule like family member d	CD300LD	Necrosis
ENSG00000135218	CD36 molecule	CD36	Steatosis
ENSG00000010610	CD4 molecule	CD4	Immunotoxicity
ENSG00000101017	CD40 molecule	CD40	Apoptosis
ENSG00000102245	CD40 ligand	CD40LG	Apoptosis
ENSG00000026508	CD44 molecule (Indian blood group)	CD44	Immunotoxicity
ENSG00000121594	CD80 molecule	CD80	Immunotoxicity
ENSG00000114013	CD86 molecule	CD86	Immunotoxicity
ENSG00000153563	CD8a molecule	CD8A	Immunotoxicity
ENSG00000124762	cyclin dependent kinase inhibitor 1A	CDKN1A	DNA Damage & Repair
ENSG00000172831	carboxylesterase 2	CES2	Phospholipidosis
ENSG00000003402	CASP8 and FADD like apoptosis regulator	CFLAR	Apoptosis
ENSG00000149554	checkpoint kinase 1	CHEK1	DNA Damage & Repair
ENSG00000183765	checkpoint kinase 2	CHEK2	DNA Damage & Repair
ENSG00000157322	C-type lectin domain family 18 member A	CLEC18A	Necrosis
ENSG00000140365	COMM domain containing 4	COMMD4	Necrosis
ENSG00000093010	catechol-O-methyltransferase	COMT	Steatosis
ENSG00000126267	cytochrome c oxidase subunit 6B1	COX6B1	Mitochondrial Energy Metabolism
ENSG00000176340	cytochrome c oxidase subunit 8A	COX8A	Mitochondrial Energy Metabolism
ENSG00000110090	carnitine palmitoyltransferase 1A	CPT1A	Fatty Acid Metabolism
ENSG00000205560	carnitine palmitoyltransferase 1B	CPT1B	Fatty Acid Metabolism
ENSG00000157184	carnitine palmitoyltransferase 2	CPT2	Fatty Acid Metabolism
ENSG00000095321	carnitine O-acetyltransferase	CRAT	Fatty Acid Metabolism
ENSG00000005469	carnitine O-octanoyltransferase	CROT	Fatty Acid Metabolism
ENSG00000160202	crystallin alpha A	CRYAA	Heat Shock Response
ENSG00000109846	crystallin alpha B	CRYAB	Heat Shock Response
ENSG00000062485	citrate synthase	CS	Mitochondrial Energy Metabolism
ENSG00000164733	cathepsin B	CTSB	Oxidative Stress & Antioxidant Response & Phospholipidosis
ENSG00000196188	cathepsin E	CTSE	Immunotoxicity
ENSG00000179091	cytochrome c1	CYC1	Mitochondrial Energy Metabolism
ENSG00000083799	CYLD lysine 63 deubiquitinase	CYLD	Necrosis
ENSG00000140465	cytochrome P450 family 1 subfamily A member 1	CYP1A1	Cytochrome P450s & Phase I Drug Metabolism; Immunotoxicity
ENSG00000140505	cytochrome P450 family 1 subfamily A member 2	CYP1A2	Cytochrome P450s & Phase I Drug Metabolism
ENSG00000197408	cytochrome P450 family 2 subfamily B member 6	CYP2B6	Cytochrome P450s & Phase I Drug Metabolism
ENSG00000165841	cytochrome P450 family 2 subfamily C member 19	CYP2C19	Cytochrome P450s & Phase I Drug Metabolism
ENSG00000138109	cytochrome P450 family 2 subfamily C member 9	CYP2C9	Cytochrome P450s & Phase I Drug Metabolism
ENSG00000100197	cytochrome P450 family 2 subfamily D member 6	CYP2D6	Cytochrome P450s & Phase I Drug Metabolism
ENSG00000130649	cytochrome P450 family 2 subfamily E member 1	CYP2E1	Cytochrome P450s & Phase I Drug Metabolism & Steatosis
ENSG00000160868	cytochrome P450 family 3 subfamily A member 4	CYP3A4	Cytochrome P450s & Phase I Drug Metabolism; Cholestasis; Immunotoxicity
ENSG00000167910	cytochrome P450 family 7 subfamily A member 1	CYP7A1	Cholestasis
ENSG00000172817	cytochrome P450 family 7 subfamily B member 1	CYP7B1	Steatosis
ENSG00000175197	DNA damage inducible transcript 3	DDIT3	Endoplasmic Reticulum Stress & Unfolded Protein Response & DNA Damage & Repair
ENSG00000104325	2,4-dienoyl-CoA reductase 1	DECR1	Fatty Acid Metabolism
ENSG00000164825	defensin beta 1	DEFB1	Necrosis
ENSG00000136986	derlin 1	DERL1	Endoplasmic Reticulum Stress & Unfolded Protein Response
ENSG00000116133	24-dehydrocholesterol reductase	DHCR24	Oxidative Stress & Antioxidant Response
ENSG00000150768	dihydrolipoamide S-acetyltransferase	DLAT	Cholestasis
ENSG00000091140	dihydrolipoamide dehydrogenase	DLD	Mitochondrial Energy Metabolism
ENSG00000119689	dihydrolipoamide S-succinyltransferase	DLST	Mitochondrial Energy Metabolism
ENSG00000086061	DnaJ heat shock protein family (Hsp40) member A1	DNAJA1	Heat Shock Response
ENSG00000069345	DnaJ heat shock protein family (Hsp40) member A2	DNAJA2	Heat Shock Response
ENSG00000103423	DnaJ heat shock protein family (Hsp40) member A3	DNAJA3	Heat Shock Response
ENSG00000132002	DnaJ heat shock protein family (Hsp40) member B1	DNAJB1	Heat Shock Response
ENSG00000105993	DnaJ heat shock protein family (Hsp40) member B6	DNAJB6	Heat Shock Response
ENSG00000102580	DnaJ heat shock protein family (Hsp40) member C3	DNAJC3	Heat Shock Response
ENSG00000101152	DnaJ heat shock protein family (Hsp40) member C5	DNAJC5	Heat Shock Response
ENSG00000116675	DnaJ heat shock protein family (Hsp40) member C6	DNAJC6	Heat Shock Response
ENSG00000106976	dynamin 1	DNM1	Steatosis
ENSG00000151640	dihydropyrimidinase like 4	DPYSL4	Necrosis
ENSG00000137857	dual oxidase 1	DUOX1	Oxidative Stress & Antioxidant Response
ENSG00000140279	dual oxidase 2	DUOX2	Oxidative Stress & Antioxidant Response
ENSG00000127884	enoyl-CoA hydratase, short chain 1	ECHS1	Fatty Acid Metabolism
ENSG00000134109	ER degradation enhancing alpha-mannosidase like protein 1	EDEM1	Endoplasmic Reticulum Stress & Unfolded Protein Response
ENSG00000116406	ER degradation enhancing alpha-mannosidase like protein 3	EDEM3	Endoplasmic Reticulum Stress & Unfolded Protein Response
ENSG00000113790	enoyl-CoA hydratase and 3-hydroxyacyl CoA dehydrogenase	EHHADH	Fatty Acid Metabolism
ENSG00000172071	eukaryotic translation initiation factor 2 alpha kinase 3	EIF2AK3	Endoplasmic Reticulum Stress & Unfolded Protein Response
ENSG00000158417	eukaryotic translation initiation factor 5B	EIF5B	Necrosis
ENSG00000074800	enolase 1	ENO1	Steatosis
ENSG00000100393	E1A binding protein p300	EP300	Immunotoxicity
ENSG00000143819	epoxide hydrolase 1	EPHX1	Phospholipidosis
ENSG00000121053	eosinophil peroxidase	EPX	Oxidative Stress & Antioxidant Response
ENSG00000012061	ERCC excision repair 1, endonuclease non-catalytic subunit	ERCC1	DNA Damage & Repair
ENSG00000104884	ERCC excision repair 2, TFIIH core complex helicase subunit	ERCC2	DNA Damage & Repair
ENSG00000163161	ERCC excision repair 3, TFIIH core complex helicase subunit	ERCC3	DNA Damage & Repair
ENSG00000134899	ERCC excision repair 5, endonuclease	ERCC5	DNA Damage & Repair
ENSG00000225830	ERCC excision repair 6, chromatin remodeling factor	ERCC6	DNA Damage & Repair
ENSG00000134398	endoplasmic reticulum to nucleus signaling 2	ERN2	Endoplasmic Reticulum Stress & Unfolded Protein Response
ENSG00000197930	endoplasmic reticulum oxidoreductase 1 alpha	ERO1L	Endoplasmic Reticulum Stress & Unfolded Protein Response
ENSG00000086619	endoplasmic reticulum oxidoreductase 1 beta	ERO1LB	Endoplasmic Reticulum Stress & Unfolded Protein Response
ENSG00000139684	esterase D	ESD	Cytochrome P450s & Phase I Drug Metabolism
ENSG00000091831	estrogen receptor 1	ESR1	Cholestasis
ENSG00000180210	coagulation factor II, thrombin	F2	Immunotoxicity
ENSG00000163586	fatty acid binding protein 1	FABP1	Phospholipidosis; Immunotoxicity
ENSG00000168040	Fas associated via death domain	FADD	Apoptosis
ENSG00000026103	Fas cell surface death receptor	FAS	Apoptosis; Steatosis; Immunotoxicity
ENSG00000117560	Fas ligand	FASLG	Apoptosis
ENSG00000169710	fatty acid synthase	FASN	Steatosis
ENSG00000116663	F-box protein 6	FBXO6	Endoplasmic Reticulum Stress & Unfolded Protein Response
ENSG00000091483	fumarate hydratase	FH	Mitochondrial Energy Metabolism
ENSG00000094963	flavin containing monooxygenase 2	FMO2	Cytochrome P450s & Phase I Drug Metabolism
ENSG00000007933	flavin containing monooxygenase 3	FMO3	Cytochrome P450s & Phase I Drug Metabolism
ENSG00000076258	flavin containing monooxygenase 4	FMO4	Cytochrome P450s & Phase I Drug Metabolism
ENSG00000131781	flavin containing monooxygenase 5	FMO5	Cytochrome P450s & Phase I Drug Metabolism
ENSG00000168269	forkhead box I1	FOXI1	Necrosis
ENSG00000116717	growth arrest and DNA damage inducible alpha	GADD45A	Apoptosis & DNA Damage & Repair & Endoplasmic Reticulum Stress & Unfolded Protein Response
ENSG00000136542	polypeptide N-acetylgalactosaminyltransferase 5	GALNT5	Necrosis
ENSG00000105607	glutaryl-CoA dehydrogenase	GCDH	Fatty Acid Metabolism
ENSG00000167588	glycerol-3-phosphate dehydrogenase 1	GPD1	Steatosis
ENSG00000167701	glutamic--pyruvic transaminase	GPT	Immunotoxicity
ENSG00000233276	glutathione peroxidase 1	GPX1	Oxidative Stress & Antioxidant Response
ENSG00000176153	glutathione peroxidase 2	GPX2	Oxidative Stress & Antioxidant Response
ENSG00000211445	glutathione peroxidase 3	GPX3	Oxidative Stress & Antioxidant Response
ENSG00000167468	glutathione peroxidase 4	GPX4	Oxidative Stress & Antioxidant Response
ENSG00000224586	glutathione peroxidase 5	GPX5	Oxidative Stress & Antioxidant Response
ENSG00000198704	glutathione peroxidase 6	GPX6	Oxidative Stress & Antioxidant Response
ENSG00000116157	glutathione peroxidase 7	GPX7	Oxidative Stress & Antioxidant Response
ENSG00000177885	growth factor receptor bound protein 2	GRB2	Necrosis
ENSG00000174156	glutathione S-transferase alpha 3	GSTA3	Immunotoxicity
ENSG00000168765	glutathione S-transferase mu 4	GSTM4	Phospholipidosis
ENSG00000162882	3-hydroxyanthranilate 3,4-dioxygenase	HAAO	Steatosis
ENSG00000084754	hydroxyacyl-CoA dehydrogenase trifunctional multienzyme complex subunit alpha	HADHA	Fatty Acid Metabolism
ENSG00000138029	hydroxyacyl-CoA dehydrogenase trifunctional multienzyme complex subunit beta	HADHB	Steatosis
ENSG00000051108	homocysteine inducible ER protein with ubiquitin like domain 1	HERPUD1	Endoplasmic Reticulum Stress & Unfolded Protein Response
ENSG00000196126	major histocompatibility complex, class II, DR beta 1	HLA-DRB1	Cholestasis
ENSG00000105997	homeobox A3	HOXA3	Necrosis
ENSG00000105707	hepsin	HPN	Phospholipidosis
ENSG00000110169	hemopexin	HPX	Immunotoxicity
ENSG00000113905	histidine rich glycoprotein	HRG	Immunotoxicity
ENSG00000185122	heat shock transcription factor 1	HSF1	Heat Shock Response
ENSG00000025156	heat shock transcription factor 2	HSF2	Heat Shock Response
ENSG00000080824	heat shock protein 90 alpha family class A member 1	HSP90AA1	Heat Shock Response
ENSG00000096384	heat shock protein 90 alpha family class B member 1	HSP90AB1	Heat Shock Response
ENSG00000166598	heat shock protein 90 beta family member 1	HSP90B1	Heat Shock Response
ENSG00000204389	heat shock protein family A (Hsp70) member 1A	HSPA1A	Heat Shock Response
ENSG00000204388	heat shock protein family A (Hsp70) member 1B	HSPA1B	Heat Shock Response
ENSG00000204390	heat shock protein family A (Hsp70) member 1 like	HSPA1L	Heat Shock Response
ENSG00000126803	heat shock protein family A (Hsp70) member 2	HSPA2	Heat Shock Response
ENSG00000170606	heat shock protein family A (Hsp70) member 4	HSPA4	Heat Shock Response
ENSG00000044574	heat shock protein family A (Hsp70) member 5	HSPA5	Heat Shock Response & Immunotoxicity
ENSG00000109971	heat shock protein family A (Hsp70) member 8	HSPA8	Heat Shock Response
ENSG00000113013	heat shock protein family A (Hsp70) member 9	HSPA9	Heat Shock Response
ENSG00000106211	heat shock protein family B (small) member 1	HSPB1	Heat Shock Response
ENSG00000170276	heat shock protein family B (small) member 2	HSPB2	Heat Shock Response
ENSG00000004776	heat shock protein family B (small) member 6	HSPB6	Heat Shock Response
ENSG00000152137	heat shock protein family B (small) member 8	HSPB8	Heat Shock Response
ENSG00000169087	HSPB1 associated protein 1	HSPBAP1	Necrosis
ENSG00000144381	heat shock protein family D (Hsp60) member 1	HSPD1	Heat Shock Response
ENSG00000115541	heat shock protein family E (Hsp10) member 1	HSPE1	Heat Shock Response
ENSG00000120694	heat shock protein family H (Hsp110) member 1	HSPH1	Heat Shock Response
ENSG00000115317	HtrA serine peptidase 2	HTRA2	Endoplasmic Reticulum Stress & Unfolded Protein Response
ENSG00000169495	HtrA serine peptidase 4	HTRA4	Endoplasmic Reticulum Stress & Unfolded Protein Response
ENSG00000090339	intercellular adhesion molecule 1	ICAM1	Cholestasis
ENSG00000138413	isocitrate dehydrogenase (NADP(+)) 1, cytosolic	IDH1	Mitochondrial Energy Metabolism & Oxidative Stress & Antioxidant Response
ENSG00000182054	isocitrate dehydrogenase (NADP(+)) 2, mitochondrial	IDH2	Mitochondrial Energy Metabolism
ENSG00000166411	isocitrate dehydrogenase 3 (NAD(+)) alpha	IDH3A	Mitochondrial Energy Metabolism
ENSG00000101365	isocitrate dehydrogenase 3 (NAD(+)) beta	IDH3B	Mitochondrial Energy Metabolism
ENSG00000067829	isocitrate dehydrogenase 3 (NAD(+)) gamma	IDH3G	Mitochondrial Energy Metabolism
ENSG00000197919	interferon alpha 1	IFNA1	Immunotoxicity
ENSG00000111537	interferon gamma	IFNG	Immunotoxicity
ENSG00000136634	interleukin 10	IL10	Cholestasis & Immunotoxicity
ENSG00000169194	interleukin 13	IL13	Immunotoxicity
ENSG00000115008	interleukin 1 alpha	IL1A	Immunotoxicity
ENSG00000125538	interleukin 1 beta	IL1B	Cholestasis & Immunotoxicity
ENSG00000109471	interleukin 2	IL2	Cholestasis & Immunotoxicity
ENSG00000113520	interleukin 4	IL4	Immunotoxicity
ENSG00000113525	interleukin 5	IL5	Immunotoxicity
ENSG00000136244	interleukin 6	IL6	Cholestasis & Immunotoxicity
ENSG00000139269	inhibin subunit beta E	INHBE	Phospholipidosis
ENSG00000140678	integrin subunit alpha X	ITGAX	Immunotoxicity
ENSG00000101384	jagged canonical Notch ligand 1	JAG1	Cholestasis
ENSG00000154118	junctophilin 3	JPH3	Necrosis
ENSG00000182132	potassium voltage-gated channel interacting protein 1	KCNIP1	Necrosis
ENSG00000138030	ketohexokinase	KHK	Steatosis
ENSG00000105610	Kruppel like factor 1	KLF1	Immunotoxicity
ENSG00000174405	DNA ligase 4	LIG4	DNA Damage & Repair
ENSG00000160789	lamin A/C	LMNA	Steatosis
ENSG00000175445	lipoprotein lipase	LPL	Steatosis
ENSG00000160285	lanosterol synthase	LSS	Phospholipidosis
ENSG00000167656	lymphocyte antigen 6 family member D	LY6D	Steatosis
ENSG00000090382	lysozyme	LYZ	Immunotoxicity
ENSG00000105695	myelin associated glycoprotein	MAG	Necrosis
ENSG00000109323	mannosidase beta	MANBA	Phospholipidosis
ENSG00000189221	monoamine oxidase A	MAOA	Cytochrome P450s & Phase I Drug Metabolism
ENSG00000069535	monoamine oxidase B	MAOB	Cytochrome P450s & Phase I Drug Metabolism
ENSG00000107643	mitogen-activated protein kinase 8	MAPK8	Steatosis
ENSG00000140943	membrane bound transcription factor peptidase, site 1	MBTPS1	Endoplasmic Reticulum Stress & Unfolded Protein Response
ENSG00000012174	membrane bound transcription factor peptidase, site 2	MBTPS2	Endoplasmic Reticulum Stress & Unfolded Protein Response
ENSG00000143384	MCL1 apoptosis regulator, BCL2 family member	MCL1	Apoptosis
ENSG00000014641	malate dehydrogenase 1	MDH1	Mitochondrial Energy Metabolism
ENSG00000138400	malate dehydrogenase 1B	MDH1B	Mitochondrial Energy Metabolism
ENSG00000146701	malate dehydrogenase 2	MDH2	Mitochondrial Energy Metabolism
ENSG00000135679	MDM2 proto-oncogene	MDM2	DNA Damage & Repair
ENSG00000111142	methionyl aminopeptidase 2	METAP2	Immunotoxicity
ENSG00000170430	O-6-methylguanine-DNA methyltransferase	MGMT	DNA Damage & Repair
ENSG00000148773	marker of proliferation Ki-67	MKI67	Immunotoxicity
ENSG00000076242	mutL homolog 1	MLH1	DNA Damage & Repair
ENSG00000108788	MAX dimerization protein MLX	MLX	Phospholipidosis
ENSG00000005381	myeloperoxidase	MPO	Oxidative Stress & Antioxidant Response; Cholestasis
ENSG00000204568	mitochondrial ribosomal protein S18B	MRPS18B	Phospholipidosis
ENSG00000095002	mutS homolog 2	MSH2	DNA Damage & Repair
ENSG00000052802	methylsterol monooxygenase 1	MSMO1	Phospholipidosis
ENSG00000138823	microsomal triglyceride transfer protein	MTTP	Steatosis
ENSG00000109320	nuclear factor kappa B subunit 1	NFKB1	Immunotoxicity
ENSG00000182446	NPL4 homolog, ubiquitin recognition factor	NPLOC4	Endoplasmic Reticulum Stress & Unfolded Protein Response
ENSG00000181019	NAD(P)H quinone dehydrogenase 1	NQO1	Oxidative Stress & Antioxidant Response
ENSG00000131910	nuclear receptor subfamily 0 group B member 2	NR0B2	Phospholipidosis
ENSG00000012504	nuclear receptor subfamily 1 group H member 4	NR1H4	Cholestasis
ENSG00000116833	nuclear receptor subfamily 5 group A member 2	NR5A2	Immunotoxicity
ENSG00000104805	nucleobindin 1	NUCB1	Endoplasmic Reticulum Stress & Unfolded Protein Response
ENSG00000106268	nudix hydrolase 1	NUDT1	Oxidative Stress & Antioxidant Response
ENSG00000166321	nudix hydrolase 13	NUDT13	Necrosis
ENSG00000136159	nudix hydrolase 15	NUDT15	Oxidative Stress & Antioxidant Response
ENSG00000132182	nucleoporin 210	NUP210	Cholestasis
ENSG00000105953	oxoglutarate dehydrogenase	OGDH	Mitochondrial Energy Metabolism
ENSG00000114026	8-oxoguanine DNA glycosylase	OGG1	DNA Damage & Repair
ENSG00000196266	olfactory receptor family 10 subfamily J member 3	OR10J3	Necrosis
ENSG00000135506	OS9 endoplasmic reticulum lectin	OS9	Endoplasmic Reticulum Stress & Unfolded Protein Response
ENSG00000143799	poly(ADP-ribose) polymerase 1	PARP1	DNA Damage & Repair
ENSG00000129484	poly(ADP-ribose) polymerase 2	PARP2	Necrosis
ENSG00000175198	propionyl-CoA carboxylase subunit alpha	PCCA	Steatosis
ENSG00000132646	proliferating cell nuclear antigen	PCNA	DNA Damage & Repair
ENSG00000101327	prodynorphin	PDYN	Cholestasis
ENSG00000123349	prefoldin subunit 5	PFDN5	Endoplasmic Reticulum Stress & Unfolded Protein Response
ENSG00000100344	patatin like phospholipase domain containing 3	PNPLA3	Steatosis
ENSG00000005421	paraoxonase 1	PON1	Immunotoxicity
ENSG00000127948	cytochrome p450 oxidoreductase	POR	Phospholipidosis
ENSG00000198914	POU class 3 homeobox 3	POU3F3	Immunotoxicity
ENSG00000186951	peroxisome proliferator activated receptor alpha	PPARA	Steatosis
ENSG00000158615	protein phosphatase 1 regulatory subunit 15B	PPP1R15B	Oxidative Stress & Antioxidant Response
ENSG00000117450	peroxiredoxin 1	PRDX1	Oxidative Stress & Antioxidant Response
ENSG00000167815	peroxiredoxin 2	PRDX2	Oxidative Stress & Antioxidant Response
ENSG00000117592	peroxiredoxin 6	PRDX6	Oxidative Stress & Antioxidant Response
ENSG00000253729	protein kinase, DNA-activated, catalytic subunit	PRKDC	DNA Damage & Repair
ENSG00000073756	prostaglandin-endoperoxide synthase 2	PTGS2	Immunotoxicity
ENSG00000081237	protein tyrosine phosphatase receptor type C	PTPRC	Immunotoxicity
ENSG00000073008	PVR cell adhesion molecule	PVR	Necrosis
ENSG00000132698	RAB25, member RAS oncogene family	RAB25	Necrosis
ENSG00000051180	RAD51 recombinase	RAD51	DNA Damage & Repair
ENSG00000137710	radixin	RDX	Cholestasis
ENSG00000104918	resistin	RETN	Steatosis
ENSG00000184330	S100 calcium binding protein A7A	S100A7A	Necrosis
ENSG00000143546	S100 calcium binding protein A8	S100A8	Phospholipidosis
ENSG00000099194	stearoyl-CoA desaturase	SCD	Steatosis
ENSG00000073578	succinate dehydrogenase complex flavoprotein subunit A	SDHA	Mitochondrial Energy Metabolism
ENSG00000117118	succinate dehydrogenase complex iron sulfur subunit B	SDHB	Mitochondrial Energy Metabolism
ENSG00000143252	succinate dehydrogenase complex subunit C	SDHC	Mitochondrial Energy Metabolism
ENSG00000204370	succinate dehydrogenase complex subunit D	SDHD	Mitochondrial Energy Metabolism
ENSG00000008952	SEC62 homolog, preprotein translocation factor	SEC62	Endoplasmic Reticulum Stress & Unfolded Protein Response
ENSG00000071537	SEL1L adaptor subunit of ERAD E3 ubiquitin ligase	SEL1L	Endoplasmic Reticulum Stress & Unfolded Protein Response
ENSG00000120742	stress associated endoplasmic reticulum protein 1	SERP1	Endoplasmic Reticulum Stress & Unfolded Protein Response
ENSG00000196136	serpin family A member 3	SERPINA3	Phospholipidosis
ENSG00000100652	solute carrier family 10 member 1	SLC10A1	Cholestasis
ENSG00000059804	solute carrier family 2 member 3	SLC2A3	Phospholipidosis
ENSG00000163959	solute carrier family 51 alpha subunit	SLC51A	Cholestasis
ENSG00000186198	solute carrier family 51 beta subunit	SLC51B	Cholestasis
ENSG00000084453	solute carrier organic anion transporter family member 1A2	SLCO1A2	Phospholipidosis
ENSG00000166311	sphingomyelin phosphodiesterase 1	SMPD1	Phospholipidosis
ENSG00000142168	superoxide dismutase 1	SOD1	Oxidative Stress & Antioxidant Response & Immunotoxicity
ENSG00000158480	spermatogenesis associated 2	SPATA2	Necrosis
ENSG00000072310	sterol regulatory element binding transcription factor 1	SREBF1	Steatosis
ENSG00000118804	starch binding domain 1	STBD1	Phospholipidosis
ENSG00000136143	succinate-CoA ligase ADP-forming beta subunit	SUCLA2	Mitochondrial Energy Metabolism
ENSG00000163541	succinate-CoA ligase alpha subunit	SUCLG1	Mitochondrial Energy Metabolism
ENSG00000172340	succinate-CoA ligase GDP-forming beta subunit	SUCLG2	Mitochondrial Energy Metabolism
ENSG00000196074	synaptonemal complex protein 2	SYCP2	Necrosis
ENSG00000067715	synaptotagmin 1	SYT1	Steatosis
ENSG00000162298	synoviolin 1	SYVN1	Endoplasmic Reticulum Stress & Unfolded Protein Response
ENSG00000149591	transgelin	TAGLN	Phospholipidosis
ENSG00000120438	t-complex 1	TCP1	Heat Shock Response
ENSG00000160180	trefoil factor 3	TFF3	Steatosis
ENSG00000105329	transforming growth factor beta 1	TGFB1	Cholestasis
ENSG00000132286	translocase of inner mitochondrial membrane 10B	TIMM10B	Phospholipidosis
ENSG00000204178	macoilin 1	TMEM57	Necrosis
ENSG00000232810	tumor necrosis factor	TNF	Apoptosis & Cholestasis & Immunotoxicity
ENSG00000185361	TNF alpha induced protein 8 like 1	TNFAIP8L1	Necrosis
ENSG00000104689	TNF receptor superfamily member 10a	TNFRSF10A	Apoptosis
ENSG00000120889	TNF receptor superfamily member 10b	TNFRSF10B	Apoptosis
ENSG00000067182	TNF receptor superfamily member 1A	TNFRSF1A	Apoptosis & Necrosis
ENSG00000121858	TNF superfamily member 10	TNFSF10	Apoptosis
ENSG00000141510	tumor protein p53	TP53	Apoptosis & DNA Damage & Repair
ENSG00000115705	thyroid peroxidase	TPO	Oxidative Stress & Antioxidant Response
ENSG00000204613	tripartite motif containing 10	TRIM10	Immunotoxicity
ENSG00000265972	thioredoxin interacting protein	TXNIP	Oxidative Stress & Antioxidant Response
ENSG00000140830	thioredoxin like 4B	TXNL4B	Necrosis
ENSG00000184470	thioredoxin reductase 2	TXNRD2	Oxidative Stress & Antioxidant Response
ENSG00000184787	ubiquitin conjugating enzyme E2 G2	UBE2G2	Endoplasmic Reticulum Stress & Unfolded Protein Response
ENSG00000160087	ubiquitin conjugating enzyme E2 J2	UBE2J2	Endoplasmic Reticulum Stress & Unfolded Protein Response
ENSG00000188021	ubiquilin 2	UBQLN2	Immunotoxicity
ENSG00000144224	UBX domain protein 4	UBXN4	Endoplasmic Reticulum Stress & Unfolded Protein Response
ENSG00000109424	uncoupling protein 1	UCP1	Mitochondrial Energy Metabolism
ENSG00000175567	uncoupling protein 2	UCP2	Mitochondrial Energy Metabolism
ENSG00000175564	uncoupling protein 3	UCP3	Mitochondrial Energy Metabolism & Oxidative Stress & Antioxidant Response
ENSG00000241635	UDP glucuronosyltransferase family 1 member A1	UGT1A1	Phospholipidosis
ENSG00000173610	UDP glucuronosyltransferase family 2 member A1 complex locus	UGT2A1	Phospholipidosis
ENSG00000156096	UDP glucuronosyltransferase family 2 member B4	UGT2B4	Phospholipidosis
ENSG00000165280	valosin containing protein	VCP	Endoplasmic Reticulum Stress & Unfolded Protein Response; Steatosis
ENSG00000131871	selenoprotein S		Endoplasmic Reticulum Stress & Unfolded Protein Response
ENSG00000070540	WD repeat domain, phosphoinositide interacting 1	WIPI1	Phospholipidosis
ENSG00000100219	X-box binding protein 1	XBP1	Endoplasmic Reticulum Stress & Unfolded Protein Response
ENSG00000101966	X-linked inhibitor of apoptosis	XIAP	Apoptosis
ENSG00000136936	XPA, DNA damage recognition and repair factor	XPA	DNA Damage & Repair
ENSG00000154767	XPC complex subunit, DNA damage recognition and repair factor	XPC	DNA Damage & Repair
ENSG00000073050	X-ray repair cross complementing 1	XRCC1	DNA Damage & Repair
ENSG00000079246	X-ray repair cross complementing 5	XRCC5	DNA Damage & Repair
